# Supplementary material for: Can a self-regulated flipped classroom improve creative performance? Evidence from a randomized controlled trial
Source: Front Psychol. 2026 May 29;17:1807932. doi: 10.3389/fpsyg.2026.1807932 (PMC13260505; doi:10.3389/fpsyg.2026.1807932)
Supplement: Supplementary file 1 [file Table_1.xlsx]

## Sheet: Fully_Detailed_Flipped_Classroo
Phase			Activity	objective	Duration	Role of the lecturer
Concept Inspiration (Weeks 1-4)	Week 1	Session 1	Warm-up: Brainstorm unusual uses for a chair	Stimulate divergent thinking	15 min	Present example scenarios and guide students to generate creative uses.
		Session 1	Discussion: Analyze Salvador Dalí's 'The Persistence of Memory'	Understand key surrealist themes	25 min	Explain the historical context and prompt students with questions about the melting clocks symbolism.
		Session 1	Group activity: Reimagine a mundane object in a surreal setting	Encourage idea generation	30 min	Circulate among groups, provide prompts, and help refine their concepts.
		Session 1	Critique: Present surreal sketches for peer feedback	Develop critical evaluation skills	20 min	Moderate the discussion, encourage constructive critiques, and suggest improvements.
		Session 2	Warm-up: Creative association game with random words	Foster flexible thinking	15 min	Explain the rules and lead by example using random word combinations.
		Session 2	Discussion: Review Magritte's 'The Son of Man'	Analyze visual irony and symbolism	20 min	Highlight the significance of the hidden face and prompt students to consider alternate meanings.
		Session 2	Workshop: Sketch a surreal concept inspired by Magritte	Practice visual representation	40 min	Provide live feedback during sketching, focusing on originality and execution.
		Session 2	Feedback session: Peer and teacher critiques	Improve through feedback	15 min	Facilitate a structured critique session with specific feedback forms.
Skill Enhancement (Weeks 5-8)	Week 2	Session 1	Warm-up: Perspective drawing drills	Improve technical skill	15 min	Demonstrate basic perspective rules and guide warm-up exercises.
		Session 1	Tutorial: Introduction to digital tools like Photoshop	Learn new techniques	20 min	Showcase key functions of Photoshop, such as layers and brushes.
		Session 1	Practice: Apply digital tools to create a simple scene	Enhance practical usage	45 min	Guide students step-by-step as they create digital compositions.
		Session 1	Q&A and feedback	Address challenges and consolidate skills	10 min	Answer student queries and offer personalized improvement suggestions.
		Session 2	Warm-up: Color blending exercises	Enhance understanding of color	15 min	Provide examples of color blending techniques and assist students.
		Session 2	Tutorial: Advanced compositional techniques	Learn to balance elements	20 min	Explain advanced rules of composition using examples of master artworks.
		Session 2	Workshop: Group project - Design a campaign poster	Apply skills collaboratively	45 min	Monitor group discussions, provide creative input, and resolve conflicts.
		Session 2	Critique and feedback	Refine designs and foster teamwork	10 min	Guide a structured critique, highlighting strengths and areas for improvement.
Integrated Application (Weeks 9-12)	Week 3	Session 1	Warm-up: Reflect on previous projects	Encourage reflective thinking	15 min	Facilitate a discussion on lessons learned from earlier works.
		Session 1	Outline: Collaborative installation project goals	Plan complex projects	20 min	Clarify objectives, set milestones, and allocate team roles.
		Session 1	Team activity: Ideate on installation themes	Encourage collaborative creativity	40 min	Guide brainstorming sessions, ensure alignment with project goals.
		Session 1	Summary and guidance	Set progress expectations	15 min	Provide an overview of next steps and resources for support.
		Session 2	Warm-up: Review installation project plans	Align team efforts	10 min	Evaluate progress and ensure teams are on track.
		Session 2	Prototype: Begin creating installation models	Translate ideas into prototypes	60 min	Assist with technical challenges, suggest materials and techniques.
		Session 2	Feedback session	Align progress with goals	20 min	Review prototypes, provide constructive feedback, and suggest refinements.
Showcase and Reflection (Weeks 13-16)	Week 3	Session 1	Setup: Prepare for the exhibition	Organize and present work	30 min	Assist students in arranging their works and creating labels or descriptions.
		Session 1	Presentation: Share individual projects	Articulate creative vision	30 min	Encourage students to explain their artistic intent and answer questions.
		Session 1	Peer critique	Encourage constructive feedback	20 min	Moderate peer discussions, ensure feedback is respectful and useful.
		Session 1	Teacher feedback	Provide expert critique and guidance	10 min	Offer professional-level feedback on individual presentations.
		Session 2	Exhibition: Final group presentations	Showcase team efforts	40 min	Host the exhibition, ensuring smooth transitions between presentations.
		Session 2	Reflection: Discuss project challenges	Evaluate learning outcomes	30 min	Facilitate a reflective discussion, focusing on successes and growth areas.
		Session 2	Closing discussion	Summarize course insights	20 min	Wrap up with key takeaways and encourage future creative exploration.
